# Supplementary material for: Multi-omics integration identifies key biomarkers in retinopathy of prematurity through 16S rRNA sequencing and metabolomics
Source: Front Microbiol. 2025 Jun 18;16:1601292. doi: 10.3389/fmicb.2025.1601292 (PMC12213487; doi:10.3389/fmicb.2025.1601292)
Supplement: Supplementary file 1 [file Supplementary_file_1.xlsx]

## Sheet: sheet1
Table S1 Raw clinical data used for Table 1 analysis.
ID	Group	collected time（T1,T2）	Gestational age (weeks)	Birth weight（g）	Gender	Hospital stay (day)	Delivery mode (cesarean, vaginal delivery)	Feeding strategy (breast milk，formula feeding)	Ventilation mode	Fraction of inspiration O2 (FiO2)	Red blood cell (First time)×10^12/L	Blood platelet (First time)× 109/L	CRP (First time) mg/L	Transfusion	First delivery	Pulmonary dysplasia	Use probiotics	Use antibiotics	Stage	Zone	Plus disease
ROP_1	ROP	T1	29.1	1265	male	57	vaginal delivery	breast milk	single	30	3.7	260	1.88	1	1	1	none	cephalosporins	1	II	-
ROP_2	ROP	T1	29	1040	male	51	cesarean	breast milk	invasive mechanical ventilation and non‐invasive ventilation	35	3.71	269	1.2	1	1	1	none	cephalosporins	1	II	-
ROP_3	ROP	T2	30.4	1140	female	57	cesarean	breast milk	single	21	3.7	239	1.06	1	0	1	Clostridium butyricum and Bifidobacterium infantis dual live bacterial powder	cephalosporins	1	II	-
ROP_4	ROP	T1+T2	27.2	915	female	57	cesarean	formula feeding	invasive mechanical ventilation and non‐invasive ventilation	30	3.78	288	0.95	1	1	1	none	cephalosporins	1	II	-
ROP_5	ROP	T2	29.9	950	male	55	cesarean	formula feeding	invasive mechanical ventilation and non‐invasive ventilation	40	3.74	223	0.25	1	0	1	Clostridium butyricum and Bifidobacterium infantis dual live bacterial powder	cephalosporins	2	III	-
ROP_6	ROP	T1	30.5	1720	male	57	vaginal delivery	breast milk	single	21	3.7	264	0.23	0	0	0	none	cephalosporins	1	II	-
ROP_7	ROP	T2	30.7	1035	male	63	cesarean	formula feeding	invasive mechanical ventilation and non‐invasive ventilation	25	3.76	264	1.14	1	1	1	Clostridium butyricum and Bifidobacterium infantis dual live bacterial powder	cephalosporins	1	II	-
ROP_8	ROP	T1	26.2	650	male	56	cesarean	formula feeding	invasive mechanical ventilation and non‐invasive ventilation	28	3.79	220	0.67	1	0	1	none	cephalosporins	2	II	+
ROP_9	ROP	T2	28.2	1045	female	53	cesarean	breast milk	invasive mechanical ventilation and non‐invasive ventilation	30	3.73	265	0.72	1	1	1	Clostridium butyricum and Bifidobacterium infantis dual live bacterial powder	cephalosporins	1	III	-
ROP_10	ROP	T1	28	1055	female	58	cesarean	formula feeding	invasive mechanical ventilation and non‐invasive ventilation	30	3.74	184	1.39	1	0	1	none	cephalosporins	1	II	-
ROP_11	ROP	T2	29.7	1170	male	54	cesarean	formula feeding	invasive mechanical ventilation and non‐invasive ventilation	35	3.76	271	0.92	1	1	1	Clostridium butyricum and Bifidobacterium infantis dual live bacterial powder	cephalosporins	2	II	+
ROP_12	ROP	T1	30.4	1250	male	57	cesarean	breast milk	single	21	3.72	201	0.81	1	0	0	none	cephalosporins	1	II	-
ROP_13	ROP	T1	32.2	1815	male	63	vaginal delivery	formula feeding	single	25	3.71	212	2.3	0	1	1	Clostridium butyricum and Bifidobacterium infantis dual live bacterial powder	cephalosporins	1	III	-
ROP_14	ROP	T1+T2	28.7	1150	female	66	cesarean	formula feeding	invasive mechanical ventilation and non‐invasive ventilation	30	3.76	222	0.63	1	0	1	none	cephalosporins	2	II	-
ROP_15	ROP	T2	28.7	1170	female	67	cesarean	breast milk	single	21	3.73	150	1.03	1	1	1	none	cephalosporins	1	II	-
ROP_16	ROP	T1	31.6	1275	male	66	cesarean	breast milk	single	35	3.72	198	1.05	0	1	1	Clostridium butyricum and Bifidobacterium infantis dual live bacterial powder	cephalosporins	1	II	-
ROP_17	ROP	T2	30.1	1195	female	63	cesarean	breast milk	invasive mechanical ventilation and non‐invasive ventilation	25	3.76	210	0.94	1	0	1	none	cephalosporins	1	II	-
ROP_18	ROP	T2	31.8	1220	male	68	cesarean	breast milk	invasive mechanical ventilation and non‐invasive ventilation	60	3.73	202	0.84	1	0	1	Clostridium butyricum and Bifidobacterium infantis dual live bacterial powder	cephalosporins	2	II	-
ROP_19	ROP	T2	30.1	1220	female	67	cesarean	formula feeding	single	30	3.77	272	0.47	1	1	1	none	cephalosporins	1	III	-
ROP_20	ROP	T2	27.5	1095	male	56	cesarean	formula feeding	invasive mechanical ventilation and non‐invasive ventilation	30	3.7	219	0.84	0	0	1	none	cephalosporins	1	II	-
ROP_21	ROP	T2	27	1065	female	53	cesarean	formula feeding	invasive mechanical ventilation and non‐invasive ventilation	30	3.79	256	0.64	1	0	1	none	cephalosporins	1	II	-
ROP_22	ROP	T2	26.8	520	female	62	cesarean	formula feeding	invasive mechanical ventilation and non‐invasive ventilation	60	3.77	189	0.94	1	1	1	Clostridium butyricum and Bifidobacterium infantis dual live bacterial powder	cephalosporins	2	III	+
ROP_23	ROP	T2	30.7	1280	female	56	cesarean	breast milk	invasive mechanical ventilation and non‐invasive ventilation	30	3.78	258	1.14	1	0	1	none	cephalosporins	1	II	-
ROP_24	ROP	T2	31.6	1280	male	62	cesarean	formula feeding	single	30	3.72	298	0.15	1	0	1	none	cephalosporins	2	III	-
ROP_25	ROP	T1+T2	32.5	1385	male	51	vaginal delivery	breast milk	invasive mechanical ventilation and non‐invasive ventilation	30	3.7	211	1.14	0	0	1	none	cephalosporins	1	II	-
ROP_26	ROP	T1	31	1410	male	57	cesarean	formula feeding	invasive mechanical ventilation and non‐invasive ventilation	35	3.76	222	1.01	0	0	1	none	cephalosporins	2	III	-
ROP_27	ROP	T1+T2	31.2	1705	male	60	vaginal delivery	breast milk	single	30	3.71	194	0.93	0	1	1	none	cephalosporins	1	II	-
ROP_28	ROP	T2	28.6	995	female	67	cesarean	formula feeding	invasive mechanical ventilation and non‐invasive ventilation	30	3.8	258	1.47	1	1	1	Clostridium butyricum and Bifidobacterium infantis dual live bacterial powder	cephalosporins	2	II	+
ROP_29	ROP	T2	27.5	710	female	52	cesarean	breast milk	invasive mechanical ventilation and non‐invasive ventilation	30	3.72	209	1.97	1	1	1	Clostridium butyricum and Bifidobacterium infantis dual live bacterial powder	cephalosporins	1	II	-
nonROP_1	nonROP	T1+T2	33.8	1990	male	40	cesarean	breast milk	single	21	3.5	252	2.51	0	1	1	none	cephalosporins	/	/	/
nonROP_2	nonROP	T2	31.7	1150	female	34	cesarean	formula feeding	invasive mechanical ventilation and non‐invasive ventilation	30	4.12	314	2.72	1	0	1	none	cephalosporins	/	/	/
nonROP_3	nonROP	T1+T2	32.6	1570	male	41	cesarean	breast milk	single	21	3.45	166	1.67	1	1	1	none	cephalosporins	/	/	/
nonROP_4	nonROP	T1+T2	34.5	1360	male	50	cesarean	breast milk	single	21	3.8	150	1.8	0	1	1	none	cephalosporins	/	/	/
nonROP_5	nonROP	T2	33.9	1750	male	33	cesarean	breast milk	invasive mechanical ventilation and non‐invasive ventilation	30	3.08	179	2.13	1	1	1	none	cephalosporins	/	/	/
nonROP_6	nonROP	T2	29.6	1960	female	33	cesarean	breast milk	single	25	3.86	319	2.35	0	0	1	none	cephalosporins	/	/	/
nonROP_7	nonROP	T1+T2	32.5	1010	male	51	cesarean	breast milk	single	21	3.83	188	1.28	1	0	1	none	cephalosporins	/	/	/
nonROP_8	nonROP	T1+T2	30.9	1080	female	43	cesarean	formula feeding	invasive mechanical ventilation and non‐invasive ventilation	21	4.12	228	2.7	1	0	1	none	cephalosporins	/	/	/
nonROP_9	nonROP	T2	31	1310	male	31	cesarean	breast milk	invasive mechanical ventilation and non‐invasive ventilation	25	3.88	203	2.46	0	0	1	none	cephalosporins	/	/	/
nonROP_10	nonROP	T2	31.7	1790	male	41	cesarean	breast milk	single	25	3.03	205	2.85	1	1	1	none	cephalosporins	/	/	/
nonROP_11	nonROP	T2	31.3	1440	male	31	cesarean	breast milk	invasive mechanical ventilation and non‐invasive ventilation	25	3.91	150	2.47	0	0	1	none	cephalosporins	/	/	/
nonROP_12	nonROP	T2	33.3	1860	male	31	cesarean	breast milk	invasive mechanical ventilation and non‐invasive ventilation	21	3.62	198	2.66	1	1	1	none	cephalosporins	/	/	/
nonROP_13	nonROP	T1+T2	32.3	2240	male	38	cesarean	breast milk	single	21	4.17	229	1.94	0	0	1	none	cephalosporins	/	/	/
nonROP_14	nonROP	T1	31.3	2300	male	20	cesarean	breast milk	single	25	3.93	279	2.04	0	0	1	none	cephalosporins	/	/	/
nonROP_15	nonROP	T1	31.8	1020	female	20	cesarean	formula feeding	invasive mechanical ventilation and non‐invasive ventilation	25	4.19	195	1.75	0	0	1	none	cephalosporins	/	/	/
nonROP_16	nonROP	T2	31.6	1880	male	30	cesarean	breast milk	single	21	3.84	272	0.59	1	1	1	none	cephalosporins	/	/	/
nonROP_17	nonROP	T1	33	2280	male	26	cesarean	breast milk	single	21	3.48	166	2.2	1	0	1	none	cephalosporins	/	/	/
nonROP_18	nonROP	T1+T2	31.3	2090	male	39	cesarean	breast milk	single	21	3.95	178	2.32	1	0	1	none	cephalosporins	/	/	/
nonROP_19	nonROP	T2	31.6	1040	female	27	cesarean	breast milk	invasive mechanical ventilation and non‐invasive ventilation	21	3.78	199	2.33	0	0	1	none	cephalosporins	/	/	/
nonROP_20	nonROP	T1	29.8	1380	male	22	cesarean	formula feeding	single	25	4.01	220	2.67	0	1	1	none	cephalosporins	/	/	/
nonROP_21	nonROP	T1+T2	28.7	1160	male	51	cesarean	breast milk	invasive mechanical ventilation and non‐invasive ventilation	25	3.45	218	2.02	1	1	1	none	cephalosporins	/	/	/
nonROP_22	nonROP	T1+T2	32.1	2270	male	34	cesarean	breast milk	invasive mechanical ventilation and non‐invasive ventilation	21	3.08	265	2.24	1	1	1	none	cephalosporins	/	/	/
nonROP_23	nonROP	T1+T2	32.4	1900	male	37	cesarean	breast milk	invasive mechanical ventilation and non‐invasive ventilation	25	3.7	175	1.55	1	1	1	none	cephalosporins	/	/	/
nonROP_24	nonROP	T1	30	1440	male	22	cesarean	breast milk	single	25	3.23	254	2.36	0	0	1	none	cephalosporins	/	/	/
nonROP_25	nonROP	T2	34.5	2050	male	31	cesarean	formula feeding	invasive mechanical ventilation and non‐invasive ventilation	21	3.24	299	1.58	0	1	1	none	cephalosporins	/	/	/
nonROP_26	nonROP	T1+T2	28.9	2160	male	37	cesarean	breast milk	invasive mechanical ventilation and non‐invasive ventilation	30	3.86	202	1.84	0	1	1	none	cephalosporins	/	/	/
nonROP_27	nonROP	T1	31.2	1410	male	24	cesarean	breast milk	invasive mechanical ventilation and non‐invasive ventilation	21	3.94	181	2.8	1	1	1	none	cephalosporins	/	/	/
nonROP_28	nonROP	T1+T2	30.8	2290	male	40	cesarean	breast milk	single	30	3.93	231	0.28	1	0	1	none	cephalosporins	/	/	/
nonROP_29	nonROP	T2	33.4	2130	male	30	cesarean	formula feeding	invasive mechanical ventilation and non‐invasive ventilation	21	3.87	316	1.45	1	0	1	none	cephalosporins	/	/	/
nonROP_30	nonROP	T2	33.3	1110	female	33	cesarean	breast milk	invasive mechanical ventilation and non‐invasive ventilation	30	4.05	259	2.24	0	0	1	none	cephalosporins	/	/	/
